# Supplementary material for: A Human Skin Model Recapitulates Systemic Sclerosis Dermal Fibrosis and Identifies COL22A1 as a TGFβ Early Response Gene that Mediates Fibroblast to Myofibroblast Transition
Source: Genes (Basel). 2019 Jan 22;10(2):75. doi: 10.3390/genes10020075 (PMC6409682; doi:10.3390/genes10020075)
Supplement: Supplementary file 1 [file genes-10-00075-s001.zip]

Archive with 2 entries (2 files):
- genes-414882-SI.pdf
- Supplementary Table S1.xlsx
